# Supplementary material for: Screening of potential oxidative stress-related biomarkers and therapeutic drugs in rheumatoid arthritis based on integrative bioinformatics, machine learning, and molecular dynamics simulations
Source: Front Mol Biosci. 2026 Mar 23;13:1804435. doi: 10.3389/fmolb.2026.1804435 (PMC13050699; doi:10.3389/fmolb.2026.1804435)
Supplement: Supplementary file 1 [file Table2.xlsx]

## Sheet: Supplementary Table 2
Supplementary Table 2. LogFC and adjusted P-values of DEOSGs.
ID	logFC	Average Expression	t-statistic	P.Value	Adjusted P value	B statistic (log-odds)
SDC1	2.23661	7.54423	8.94751	4.39369e-13	3.10777e-10	19.4816
CXCL10	2.54609	8.01399	8.75268	9.86342e-13	5.6749e-10	18.7006
STAT1	1.0957	10.9854	8.54414	2.3478e-12	1.10959e-09	17.8628
EDNRB	-1.32632	7.94458	-8.42246	3.89676e-12	1.47331e-09	17.3732
CCL5	1.85667	7.56868	7.75532	6.29205e-11	1.69924e-08	14.6843
MMP13	3.68056	5.00729	7.74586	6.54534e-11	1.73229e-08	14.6461
RAC2	1.824	9.02186	7.56004	1.41977e-10	3.0303e-08	13.8975
IL2RG	1.57881	7.27451	7.29145	4.34002e-10	7.86733e-08	12.8173
PLCG2	1.04526	8.47399	7.28566	4.44562e-10	7.94984e-08	12.7941
APOD	-2.69635	8.51108	-7.2804	4.54389e-10	8.01724e-08	12.7729
TNFSF11	1.88834	5.91674	7.24715	5.21665e-10	8.75158e-08	12.6395
ALOX5	1.69993	9.52514	7.24679	5.22462e-10	8.75158e-08	12.638
ITGB2	1.41812	9.48103	7.21385	5.99022e-10	9.90857e-08	12.5058
GPX3	-1.1333	11.9487	-7.20438	6.23033e-10	1.01785e-07	12.4678
NTRK2	-1.34302	7.51144	-7.14986	7.81149e-10	1.21611e-07	12.2493
TOP2A	1.78112	5.79116	7.06258	1.12151e-09	1.5622e-07	11.8998
ATP2A3	1.71697	6.09116	6.94838	1.7988e-09	2.33368e-07	11.4432
PTPRC	1.43228	9.80317	6.87238	2.46208e-09	2.98905e-07	11.14
BSCL2	1.73359	6.51776	6.76579	3.82046e-09	4.17819e-07	10.7156
PRDX4	0.934098	10.6003	6.74197	4.21405e-09	4.46116e-07	10.6209
PRKCB	1.24009	7.64006	6.66864	5.6969e-09	5.58423e-07	10.3298
CD247	1.69864	6.04784	6.65265	6.08361e-09	5.78551e-07	10.2663
IL15	0.94303	7.59997	6.64557	6.26286e-09	5.87776e-07	10.2383
MMP1	4.23457	9.14224	6.58179	8.13573e-09	7.22551e-07	9.98572
NCF1	1.77278	7.93197	6.50766	1.10208e-08	8.77732e-07	9.69274
AR	-1.16708	6.71373	-6.45379	1.37349e-08	1.0327e-06	9.48028
EGFR	-1.19321	8.85063	-6.39759	1.72739e-08	1.20308e-06	9.25907
UCP2	1.18081	10.2503	6.38778	1.79788e-08	1.23913e-06	9.22048
BAG3	-1.04533	9.32068	-6.38583	1.81219e-08	1.24136e-06	9.21283
CXCR4	1.43844	10.4052	6.35399	2.06315e-08	1.36508e-06	9.08771
CSF1R	1.04111	9.45922	6.34186	2.16752e-08	1.41799e-06	9.04011
LDB3	-1.99962	6.51478	-6.33416	2.23649e-08	1.43667e-06	9.00989
MAOA	-2.05013	8.59297	-6.32618	2.31031e-08	1.46982e-06	8.97857
KCNN4	1.50416	6.27886	6.31648	2.40327e-08	1.5144e-06	8.94052
RPS6KA1	0.849001	6.90032	6.21174	3.67609e-08	2.11459e-06	8.53066
PEX5	-0.710839	8.39842	-6.19228	3.97747e-08	2.24521e-06	8.45469
CYBA	1.32493	9.41628	6.18832	4.04167e-08	2.24736e-06	8.43926
ACACB	-1.6978	8.313	-6.13567	5.00044e-08	2.71708e-06	8.23407
CXCR3	1.34524	5.02625	6.12817	5.15418e-08	2.75021e-06	8.20488
SYK	1.20864	8.0966	6.11005	5.54522e-08	2.88897e-06	8.1344
CD47	0.682281	10.9372	6.10408	5.68045e-08	2.94605e-06	8.11118
PRKACB	0.632816	9.86886	6.07928	6.2778e-08	3.2075e-06	8.01483
CCNA2	0.753382	6.42794	6.01229	8.22041e-08	3.9271e-06	7.75509
MAPK8	-0.830234	6.41274	-5.98007	9.35587e-08	4.39029e-06	7.63047
LAMA2	-1.50812	7.3517	-5.97346	9.60702e-08	4.49222e-06	7.60496
MICB	0.913427	7.51166	5.96885	9.7866e-08	4.55806e-06	7.58712
TNFSF10	0.832497	9.58291	5.93507	1.12054e-07	5.09557e-06	7.45675
NQO1	-0.820314	8.20697	-5.87945	1.39974e-07	6.11313e-06	7.24256
FABP4	-2.76004	9.52581	-5.84979	1.5757e-07	6.74799e-06	7.12859
WNT5A	1.29354	6.56892	5.82907	1.71137e-07	7.21229e-06	7.0491
COL5A1	1.48913	10.0003	5.78456	2.04321e-07	8.44929e-06	6.87857
FAS	0.679045	8.32157	5.75095	2.33513e-07	9.50793e-06	6.7501
RNASET2	0.908289	10.2657	5.72937	2.54385e-07	1.02008e-05	6.66776
TIMP1	1.18084	12.1485	5.68537	3.02815e-07	1.16487e-05	6.50017
IGF2BP3	0.762978	5.53171	5.67271	3.18373e-07	1.22117e-05	6.452
SLC25A4	-1.21883	7.07914	-5.65359	3.43352e-07	1.29079e-05	6.37938
PPP1R15A	-1.01377	8.07843	-5.58217	4.55013e-07	1.64065e-05	6.10877
VDR	0.748122	7.65654	5.58054	4.57943e-07	1.64673e-05	6.10261
MAPK13	0.749401	7.0316	5.55782	5.00713e-07	1.75754e-05	6.01682
MAT2A	-0.642307	10.1902	-5.54099	5.34941e-07	1.85311e-05	5.9533
FASN	-0.976306	6.98041	-5.51401	5.94637e-07	2.00358e-05	5.85169
SPP1	2.23218	9.77278	5.51252	5.98126e-07	2.00888e-05	5.84607
CLEC4A	1.01134	7.56841	5.50493	6.16165e-07	2.04723e-05	5.81754
LCK	1.96505	6.12011	5.49999	6.28224e-07	2.07562e-05	5.79892
PNPLA2	-0.988443	8.91415	-5.49773	6.338e-07	2.08116e-05	5.79044
PTPN6	0.730788	7.96688	5.47986	6.79714e-07	2.20457e-05	5.72328
GLB1	0.707308	9.18306	5.47791	6.84906e-07	2.21058e-05	5.71598
COX7A1	-0.994018	8.84881	-5.44925	7.66064e-07	2.42201e-05	5.60847
IRS2	-1.09966	9.26616	-5.44321	7.84324e-07	2.46619e-05	5.58586
ATP1A2	-1.95458	6.48593	-5.43642	8.05402e-07	2.51365e-05	5.56041
COL1A1	1.51072	12.0249	5.42699	8.3554e-07	2.57732e-05	5.52515
PRKCZ	1.55387	4.64996	5.40097	9.247e-07	2.76845e-05	5.42785
SNTA1	-0.777786	6.8967	-5.38891	9.69099e-07	2.88182e-05	5.38285
BTK	0.91996	7.12528	5.38092	9.99686e-07	2.95947e-05	5.35304
SLC7A7	0.794083	9.50724	5.2461	1.68448e-06	4.53987e-05	4.85273
LOXL2	1.18136	8.91262	5.24525	1.68996e-06	4.54539e-05	4.84962
ADH1B	-3.07685	7.61434	-5.24207	1.71079e-06	4.58277e-05	4.83788
ACADL	-1.54539	4.84767	-5.24056	1.72083e-06	4.60034e-05	4.83228
HELLS	0.895016	3.59462	5.23986	1.72547e-06	4.60345e-05	4.8297
RBMS3	-0.85873	8.61398	-5.23072	1.78724e-06	4.72068e-05	4.79599
PLA2G7	1.195	5.25864	5.22912	1.79828e-06	4.74036e-05	4.79009
CSK	0.869124	8.60988	5.20733	1.95543e-06	5.06314e-05	4.70982
JUN	-0.989781	10.686	-5.20468	1.97541e-06	5.09564e-05	4.70008
CCNB1	0.773733	6.28078	5.2028	1.98977e-06	5.12268e-05	4.69315
NR4A1	-1.23985	7.28084	-5.15641	2.37715e-06	5.92406e-05	4.52279
EIF4G1	-0.619303	8.44784	-5.15174	2.42e-06	6.01953e-05	4.50568
FDXR	1.10715	4.52161	5.13789	2.55173e-06	6.28809e-05	4.45494
ZFP36	-0.994922	10.1086	-5.11602	2.77409e-06	6.68061e-05	4.37496
NUDT1	1.41175	5.17218	5.10117	2.9357e-06	7.0123e-05	4.32076
MYC	-1.07655	9.06461	-5.09695	2.98332e-06	7.0623e-05	4.30537
CDK1	0.836559	6.68146	5.08368	3.13799e-06	7.34956e-05	4.257
CRYAB	-1.17836	9.32316	-5.07436	3.2514e-06	7.57495e-05	4.22303
IGF1R	-0.75195	7.68773	-5.06002	3.4336e-06	7.97138e-05	4.17087
FKBP5	-2.25106	7.35814	-5.03639	3.75604e-06	8.54015e-05	4.08502
WAS	0.863393	9.6967	5.03166	3.82402e-06	8.66493e-05	4.06787
SGCA	-1.77366	2.6971	-5.01413	4.08666e-06	9.1659e-05	4.00435
JAK2	0.700218	7.48798	5.01153	4.12714e-06	9.20986e-05	3.99492
CD8A	1.45393	6.58837	5.00691	4.19993e-06	9.30948e-05	3.97821
FMO2	-1.22143	8.21601	-4.99328	4.42218e-06	9.68853e-05	3.92891
FOXM1	1.3511	4.30948	4.96651	4.89279e-06	0.00010545	3.83225
TCIRG1	1.09633	8.37426	4.96365	4.94579e-06	0.000105902	3.82196
GPHN	-0.831715	6.40054	-4.95316	5.14546e-06	0.000109294	3.78414
XBP1	1.04858	9.99032	4.90896	6.07641e-06	0.000123897	3.62528
ADIPOQ	-2.93859	7.27489	-4.90408	6.18876e-06	0.000125685	3.60778
AKR1A1	0.650779	10.0833	4.90391	6.19257e-06	0.000125685	3.60719
NAGA	0.592672	8.47535	4.89093	6.50162e-06	0.000131152	3.56069
AKR1C1	-0.776471	11.7701	-4.87814	6.82106e-06	0.000136032	3.51489
RORA	-0.61173	7.8525	-4.85776	7.36153e-06	0.000144533	3.4421
IFIH1	0.612986	7.25119	4.80944	8.81631e-06	0.000168107	3.27003
SELL	1.49312	7.59484	4.76901	1.02461e-05	0.000190699	3.12669
SMAD3	-0.611606	8.8975	-4.73627	1.15678e-05	0.000209982	3.01104
P4HB	0.776411	11.2463	4.73109	1.17915e-05	0.000213609	2.99279
AOC3	-1.08955	8.39773	-4.72495	1.20622e-05	0.000216874	2.97116
HBEGF	-1.47936	9.48149	-4.70817	1.28335e-05	0.000227954	2.9121
ADH1C	-2.07883	5.03794	-4.705	1.2984e-05	0.000229703	2.90099
PRF1	0.951824	6.81705	4.69337	1.35534e-05	0.000238183	2.86011
NOD2	1.15016	6.42856	4.68792	1.3828e-05	0.000242366	2.84101
MMP3	2.1916	11.524	4.66361	1.51216e-05	0.000261575	2.75584
FOXO3	-0.625556	10.6815	-4.65865	1.54002e-05	0.000265912	2.73846
NPC1	0.633645	8.5845	4.65025	1.58823e-05	0.000272595	2.70912
NLRP3	1.15259	6.07907	4.63948	1.65227e-05	0.000282486	2.67149
MAP2K6	-0.606076	7.09728	-4.62235	1.75926e-05	0.000298725	2.61178
CHKA	-0.776468	6.3041	-4.6208	1.76927e-05	0.000299396	2.60638
LEP	-2.55598	4.8512	-4.60209	1.89455e-05	0.000316149	2.54129
AGTR1	-1.22262	8.74313	-4.5825	2.03502e-05	0.000332462	2.47325
PHYH	-0.696166	9.01281	-4.57821	2.06707e-05	0.000336719	2.45839
CDK5	1.51516	5.41759	4.56416	2.17563e-05	0.000348971	2.40972
ATF3	-1.13286	8.31211	-4.55873	2.21902e-05	0.0003547	2.39095
EZR	0.745205	9.01274	4.54096	2.36709e-05	0.000372015	2.32954
FAH	-0.753679	7.62295	-4.53407	2.42703e-05	0.000379632	2.30577
PIK3CG	1.07108	5.89431	4.52262	2.52998e-05	0.00039157	2.2663
ADM	-1.15695	9.6954	-4.51387	2.61143e-05	0.000402551	2.23619
DDB2	0.629012	7.60196	4.4979	2.7668e-05	0.000422784	2.18129
PLN	-1.77	7.60666	-4.43852	3.4272e-05	0.000505598	1.97806
SERPINA1	1.18985	9.16247	4.41994	3.66355e-05	0.000531638	1.91478
KLHL21	-0.906468	7.27914	-4.41991	3.66398e-05	0.000531638	1.91468
RETN	-1.18109	4.24538	-4.40079	3.92376e-05	0.000564953	1.8497
JUND	-0.673593	11.5359	-4.38846	4.10072e-05	0.000587969	1.80787
MMP9	1.62528	8.5223	4.38756	4.11395e-05	0.000589177	1.80481
CTSB	0.614019	12.5244	4.38423	4.16312e-05	0.000593516	1.79355
NR4A2	-1.39059	7.45132	-4.38399	4.16668e-05	0.000593516	1.79274
CYP27A1	1.02532	7.10403	4.38353	4.17353e-05	0.000593564	1.79118
TYMP	0.894326	8.38188	4.36813	4.40941e-05	0.000618766	1.73906
KLF4	-0.99397	11.5351	-4.36086	4.52525e-05	0.000629799	1.71448
CASP8	0.681777	7.92954	4.33159	5.02181e-05	0.000687925	1.61583
P2RX7	0.944819	7.19372	4.32299	5.17757e-05	0.000704885	1.58689
FANCI	0.660741	5.89033	4.30976	5.42626e-05	0.000730485	1.54246
APOB	-1.09878	5.69921	-4.30318	5.55415e-05	0.000742404	1.5204
PRKG1	-0.973566	5.85699	-4.30228	5.5719e-05	0.000743276	1.51738
STEAP1	0.901663	8.80017	4.29433	5.73102e-05	0.000760444	1.49073
PPARGC1A	-1.20972	5.23303	-4.29413	5.73508e-05	0.000760444	1.49005
HSPB8	-0.927555	8.58635	-4.28365	5.95152e-05	0.000779767	1.45499
SCD	-1.05849	8.90437	-4.28277	5.96997e-05	0.00078141	1.45206
LPL	-1.41214	8.94348	-4.2564	6.55196e-05	0.00084505	1.36403
TFRC	0.933554	10.4774	4.22259	7.37869e-05	0.000923768	1.25165
PDK4	-1.86107	8.1302	-4.21873	7.47948e-05	0.000934617	1.23882
TRAF2	0.786495	4.55251	4.20387	7.87921e-05	0.00097512	1.18961
GADD45B	-1.02845	9.98614	-4.20367	7.88467e-05	0.00097512	1.18896
PPARG	-1.11886	6.80734	-4.19584	8.10349e-05	0.00099938	1.16309
IFNG	0.737563	5.17296	4.18951	8.28489e-05	0.00101513	1.14217
IL1R1	-0.789677	10.8398	-4.16974	8.87682e-05	0.00106691	1.07697
GSTM2	-0.614634	8.27782	-4.15724	9.27207e-05	0.00110258	1.03583
ZAP70	1.14624	4.99974	4.15624	9.30431e-05	0.00110345	1.03256
DHCR7	-0.650376	5.93456	-4.14899	9.5418e-05	0.00112638	1.00876
LBR	0.643424	9.02251	4.1356	9.99619e-05	0.00116443	0.964843
PFKM	-0.739895	8.95773	-4.09558	0.000114826	0.00130665	0.834051
EZH2	1.11811	5.08333	4.09491	0.00011509	0.00130841	0.831882
LYN	0.645323	9.24365	4.07741	0.000122255	0.00137568	0.774932
RIMS1	-0.910841	4.52665	-4.07616	0.000122781	0.00137809	0.770884
NCF2	0.80426	8.80428	4.04397	0.000137157	0.00150117	0.666539
JUNB	-1.12224	9.09065	-4.04303	0.000137601	0.00150238	0.663491
GDF15	-1.28062	5.91121	-4.0332	0.000142318	0.00154242	0.631742
ATOX1	0.708087	8.33964	4.02838	0.000144689	0.00156299	0.616184
DUOX2	-1.42742	4.83206	-4.01384	0.000152072	0.00162288	0.569318
GPD1	-1.93026	5.24174	-3.9947	0.000162342	0.0017145	0.507805
CTSK	0.669367	11.3837	3.99266	0.000163478	0.00172237	0.501245
EGR1	-1.02059	10.7574	-3.97733	0.000172238	0.00180034	0.452128
SNAI1	-1.02106	5.6264	-3.96345	0.00018056	0.00185825	0.407748
S100A9	1.41125	8.81844	3.96091	0.000182124	0.00187261	0.399636
BGN	0.91152	10.4237	3.95869	0.000183507	0.00188536	0.392524
IL18	0.869435	5.9418	3.95545	0.000185533	0.00190322	0.382199
RAD51	0.852543	5.59722	3.9463	0.000191379	0.00194809	0.35303
CACNB2	-0.69437	5.33873	-3.9334	0.000199924	0.00201186	0.311974
ARSA	0.684816	6.26432	3.92737	0.000204046	0.00204246	0.292796
GRIN2B	-0.623401	4.97995	-3.91058	0.000215946	0.00213574	0.23954
NR1H3	0.670881	8.15239	3.89649	0.000226443	0.002218	0.194966
ABCC6	-0.669928	6.67564	-3.86116	0.000254962	0.00243428	0.0836283
DDIT3	-0.597803	7.70783	-3.84835	0.000266131	0.00252091	0.0434126
MYH11	-1.44647	8.92504	-3.83064	0.000282351	0.00264614	-0.0120639
CASQ2	-1.65409	5.8333	-3.8227	0.000289918	0.00269227	-0.0368575
ITGAM	0.703235	9.66303	3.81464	0.00029781	0.00274973	-0.0620288
SLC19A3	-0.72695	6.10353	-3.81085	0.000301587	0.00277531	-0.0738366
CYBB	0.776832	9.23351	3.796	0.000316834	0.00288552	-0.120043
PIK3R1	-0.614072	9.23477	-3.79226	0.0003208	0.00290963	-0.131695
IL1RN	0.926022	7.20205	3.78516	0.000328434	0.00296464	-0.153718
AGT	-0.678906	7.05001	-3.76622	0.000349676	0.00312231	-0.21239
LDLR	-0.744926	7.84446	-3.76221	0.00035434	0.00315871	-0.224792
FCN1	1.14441	6.58424	3.74571	0.000374172	0.0032878	-0.275746
SLC39A4	0.792974	5.78132	3.73485	0.000387784	0.00338716	-0.309167
SLC2A4	-0.852627	3.51256	-3.71774	0.000410208	0.00353114	-0.361728
HADH	-0.673654	8.72095	-3.7116	0.000418552	0.00358492	-0.380549
GRN	0.596632	10.7141	3.70744	0.000424305	0.00362715	-0.393306
ATXN2L	-0.666425	5.83234	-3.68954	0.000449887	0.00381137	-0.448002
PPP1CA	0.613217	8.17927	3.65799	0.000498628	0.00412913	-0.544037
ELANE	-0.96673	3.3923	-3.64707	0.000516632	0.00423844	-0.577134
SMARCAL1	0.878296	5.88555	3.62375	0.000557192	0.00452073	-0.647618
SLC6A8	-0.709964	7.08369	-3.60881	0.000584734	0.00470096	-0.692588
BMP4	-1.21876	4.78419	-3.60631	0.000589468	0.00473141	-0.700103
SCN2A	-0.726295	3.68822	-3.59729	0.000606863	0.00484941	-0.727199
FOXO1	-0.63996	9.73255	-3.58928	0.000622725	0.00495771	-0.751231
IDO1	1.06873	5.98157	3.55127	0.000703473	0.00548236	-0.86472
ATF6B	-0.604241	6.92959	-3.54274	0.000722915	0.00561405	-0.890079
DES	-0.969849	6.18294	-3.51057	0.00080092	0.00610868	-0.985329
ATXN2	-0.640146	7.35552	-3.50384	0.000818212	0.00619416	-1.00517
FRAS1	-0.669905	5.67567	-3.47531	0.000895547	0.00666523	-1.08903
P2RY2	-0.996593	3.49492	-3.4549	0.000955077	0.00702244	-1.14873
SCO2	0.667256	8.08113	3.45191	0.0009641	0.00707595	-1.15745
YAP1	-0.594349	7.8013	-3.43725	0.00100956	0.00732428	-1.20017
ACADSB	-0.820553	5.11394	-3.42123	0.00106154	0.00761221	-1.24669
SERPINH1	0.977216	8.98084	3.41415	0.0010853	0.00773385	-1.26719
COL4A5	-0.769876	5.77411	-3.41338	0.00108794	0.0077485	-1.26944
KCNMA1	0.645356	9.55878	3.38592	0.00118518	0.00830694	-1.34869
FOSB	-2.25934	7.17857	-3.37172	0.00123865	0.00856827	-1.38951
VEGFA	-0.909299	9.18785	-3.34156	0.00135986	0.00924559	-1.4758
MPV17	0.60206	7.79743	3.32713	0.00142171	0.00955002	-1.51688
FMO1	0.894309	6.04826	3.30605	0.00151688	0.0100364	-1.57668
FGF2	-0.586098	6.14534	-3.29806	0.00155447	0.0101984	-1.59926
IRS1	-0.6864	7.48268	-3.28487	0.00161847	0.0105348	-1.63646
SOX9	-0.711463	7.62304	-3.2809	0.00163825	0.0106374	-1.64766
GCH1	0.811587	8.37547	3.2763	0.00166141	0.0107561	-1.66059
CD36	-0.912568	8.90834	-3.26766	0.00170575	0.0109733	-1.68486
TF	-0.877276	6.25966	-3.26387	0.00172554	0.0110523	-1.69549
THBD	-0.612813	9.15026	-3.25576	0.00176868	0.0112361	-1.71823
SCN9A	0.941867	4.51678	3.24985	0.00180067	0.0113847	-1.73473
CYP1A1	-1.04676	4.09909	-3.24818	0.00180985	0.0114047	-1.73942
LIPE	-0.889044	5.92647	-3.24254	0.00184105	0.0115299	-1.75515
ULK1	-0.600666	6.09307	-3.23905	0.00186066	0.0116251	-1.7649
BNIP3	-0.665422	8.90369	-3.19578	0.00212027	0.0127579	-1.88499
S100A8	1.14473	10.6779	3.18995	0.00215768	0.0129314	-1.90105
TLR2	0.915343	8.79465	3.1835	0.00219988	0.0131249	-1.91884
UCP3	-0.665091	5.16257	-3.16641	0.0023154	0.0137213	-1.96581
ATP8B1	-0.668938	8.50394	-3.12408	0.00262631	0.0151104	-2.08131
CNR1	-0.612624	5.91359	-3.11985	0.00265945	0.0152517	-2.0928
NR3C2	-0.81717	6.69718	-3.11977	0.00266009	0.0152517	-2.09302
GPD1L	-0.605056	7.93	-3.10603	0.00277047	0.015769	-2.13023
DYRK3	-0.596681	5.96905	-3.09994	0.00282075	0.0159722	-2.14669
PFKFB3	-0.603968	9.44387	-3.07114	0.00307024	0.0170154	-2.22418
VNN1	1.01848	6.03776	3.0711	0.00307057	0.0170154	-2.22428
PRKCD	0.648498	6.77661	3.06802	0.00309846	0.0171198	-2.23254
KCNQ1	0.600647	6.38387	3.04354	0.00332841	0.0181254	-2.29791
BRD4	-0.597546	9.26532	-3.03127	0.00344964	0.0186462	-2.33054
LIFR	-0.634468	6.93756	-3.03101	0.00345222	0.0186462	-2.33123
BMP2	-0.718534	7.24248	-3.03026	0.00345973	0.0186792	-2.33321
MYH7	-1.19507	5.00123	-3.0127	0.00364083	0.0194192	-2.37972
SCGB1A1	0.85998	3.76207	3.01074	0.0036616	0.0194907	-2.3849
MYOT	-1.59981	3.8875	-3.00463	0.00372695	0.019767	-2.40102
COX6A2	-0.64253	5.86825	-2.99893	0.00378898	0.0199998	-2.41605
PDYN	0.632284	2.96524	2.99169	0.00386909	0.0202905	-2.4351
WT1	0.842603	3.50203	2.98616	0.00393133	0.020522	-2.44963
TCAP	-1.1907	4.24536	-2.98299	0.00396737	0.0206857	-2.45793
IDH2	0.797392	7.86459	2.97599	0.00404824	0.0209684	-2.47629
ACP5	0.719078	8.80623	2.92849	0.00463804	0.0232117	-2.59986
AKT2	-0.718589	5.65802	-2.88729	0.00521311	0.0253995	-2.70582
BDNF	-0.803744	4.74123	-2.86613	0.00553337	0.0265494	-2.75978
OTC	0.624014	2.90864	2.85821	0.00565791	0.0270392	-2.77991
CXCL1	1.11326	7.96454	2.84752	0.00583004	0.0276718	-2.807
PYGM	-1.16443	5.19464	-2.82809	0.00615523	0.0287919	-2.85602
CDKN1A	-0.700426	8.94329	-2.81283	0.00642243	0.0296845	-2.89436
VEGFC	0.627738	8.56044	2.808	0.00650902	0.0299492	-2.90643
AOX1	-0.634065	8.16655	-2.79201	0.00680402	0.030962	-2.94638
CASP5	0.685133	4.73457	2.77441	0.0071426	0.0320618	-2.9901
TLR3	0.585814	7.30633	2.76375	0.00735518	0.0328156	-3.01648
HSPB2	-0.799729	6.60204	-2.742	0.00780719	0.0343003	-3.07008
ARRB2	0.773	7.39233	2.73804	0.00789209	0.0345381	-3.0798
PLP1	-0.768935	5.48026	-2.72876	0.0080946	0.0352935	-3.10254
PRKAA2	-0.91508	5.21521	-2.72007	0.00828836	0.035808	-3.12376
HRH2	-0.739567	4.55268	-2.70024	0.00874662	0.0373109	-3.172
HP	-1.02248	5.6253	-2.69958	0.00876242	0.037344	-3.17362
SLPI	-0.650804	7.37988	-2.66701	0.00956678	0.0398606	-3.25221
MSR1	0.685204	9.18861	2.60426	0.0113095	0.0452412	-3.40151
NES	-0.591432	7.40539	-2.58489	0.011903	0.0471453	-3.44701
