# Supplementary material for: Screening of potential oxidative stress-related biomarkers and therapeutic drugs in rheumatoid arthritis based on integrative bioinformatics, machine learning, and molecular dynamics simulations
Source: Front Mol Biosci. 2026 Mar 23;13:1804435. doi: 10.3389/fmolb.2026.1804435 (PMC13050699; doi:10.3389/fmolb.2026.1804435)
Supplement: Supplementary file 4 [file Table1.xlsx]

## Sheet: Supplementary Table 1
Supplementary Table 1. Top 10 upregulated and top 10 downregulated DEGs with the most significant changes.
Gene symbol	log₂(Fold Change)	Average Expression (RA)	Average Expression (Control)	P.Value	Adjusted P value	Regulation
CXCL13	5.52191	8.18589	2.66398	2.3907e-17	3.16361e-13	Up
LRRC15	2.81372	10.0819	7.26815	5.5482e-16	3.67097e-12	Up
IGLV1-44	5.34998	11.5233	6.1733	1.2467e-14	5.49919e-11	Up
SLAMF8	2.45554	8.90087	6.44532	1.7115e-14	5.66209e-11	Up
CYAT1	5.00505	12.28	7.27499	2.14671e-14	5.6815e-11	Up
IGHG1	4.71611	12.4889	7.77274	3.49297e-14	6.67121e-11	Up
IGHM	4.43135	10.7131	6.28175	3.52894e-14	6.67121e-11	Up
DOCK10	2.11773	7.58892	5.47119	1.0883e-13	1.50219e-10	Up
VOPP1	1.07436	10.8461	9.77175	1.09638e-13	1.50219e-10	Up
TNS3	1.07234	10.9277	9.85533	1.14319e-13	1.50219e-10	Up
EDNRB	-1.32632	7.40199	8.72831	3.89676e-12	1.47331e-09	Down
SLC19A2	-1.7355	7.03876	8.77426	4.29769e-12	1.57807e-09	Down
AKR1B10	-2.23521	4.52117	6.75638	2.90257e-11	8.53549e-09	Down
PARD3	-0.929236	7.23551	8.16475	3.78318e-11	1.08832e-08	Down
GABARAPL1	-1.2054	10.1643	11.3697	1.01377e-10	2.39557e-08	Down
TACC2	-1.21187	7.74879	8.96066	1.20814e-10	2.70972e-08	Down
NDRG2	-1.61667	7.69765	9.31432	1.76327e-10	3.53536e-08	Down
APOD	-2.69635	7.40803	10.1044	4.54389e-10	8.01724e-08	Down
GPX3	-1.1333	11.4851	12.6184	6.23033e-10	1.01785e-07	Down
BCL6	-1.11308	10.2821	11.3951	6.4662e-10	1.04078e-07	Down
Note:
Average Expression (RA): Average log₂-transformed expression value in the RA group.
Average Expression (Control): Average log₂-transformed expression value in the Control group.
log₂(Fold Change): Calculated as log₂(Average raw expression in RA group / Average raw expression in Control group), which is equivalent to Average Expression (RA) − Average Expression (Control).
